# Supplementary material for: Lysine Triggers Acute Oviposition by Activating the 20E-ETH-JH Signaling Cascade in Drosophila melanogaster
Source: Int J Mol Sci. 2026 Jun 3;27(11):5065. doi: 10.3390/ijms27115065 (PMC13257574; doi:10.3390/ijms27115065)
Supplement: Supplementary file 1 [file ijms-27-05065-s001.zip]

Archive with 1 entries (1 files):
- ijms-4304008-supplementary.pdf
